# Supplementary material for: Adherence to Vaccines in Adult Patients with Immune-Mediated Inflammatory Diseases: A Two-Year Prospective Portuguese Cohort Study
Source: Vaccines (Basel). 2023 Mar 20;11(3):703. doi: 10.3390/vaccines11030703 (PMC10056318; doi:10.3390/vaccines11030703)
Supplement: Supplementary file 1 [file vaccines-11-00703-s001.zip]

Archive with 1 entries (1 files):
- vaccines-2245941-supplementary.pdf
